# Supplementary material for: Impact of the soil layer on the soil microbial diversity and composition of Pinus yunnanensis at the Ailao Mountains subtropical forest
Source: Front Microbiol. 2025 May 29;16:1558906. doi: 10.3389/fmicb.2025.1558906 (PMC12159057; doi:10.3389/fmicb.2025.1558906)
Supplement: Supplementary file 1 [file Data_Sheet_1.zip]

Archive with 27 entries (26 files):
- Supplementary files/
- Supplementary files/Figure S1.pdf
- Supplementary files/Figure S10.pdf
- Supplementary files/Figure S11.pdf
- Supplementary files/Figure S12.pdf
- Supplementary files/Figure S13.pdf
- Supplementary files/Figure S14.pdf
- Supplementary files/Figure S15.pdf
- Supplementary files/Figure S16.pdf
- Supplementary files/Figure S17.pdf
- Supplementary files/Figure S18.pdf
- Supplementary files/Figure S2.pdf
- Supplementary files/Figure S3.pdf
- Supplementary files/Figure S4.pdf
- Supplementary files/Figure S5.pdf
- Supplementary files/Figure S6.pdf
- Supplementary files/Figure S7.pdf
- Supplementary files/Figure S8.pdf
- Supplementary files/Figure S9.pdf
- Supplementary files/Table S1.xlsx
- Supplementary files/Table S2.xlsx
- Supplementary files/Table S3.xlsx
- Supplementary files/Table S4.xlsx
- Supplementary files/Table S5.xlsx
- Supplementary files/Table S6.xlsx
- Supplementary files/Table S7.xlsx
- Supplementary files/Table S8.xlsx
