# Supplementary material for: Impact of the soil layer on the soil microbial diversity and composition of Pinus yunnanensis at the Ailao Mountains subtropical forest
Source: Front Microbiol. 2025 May 29;16:1558906. doi: 10.3389/fmicb.2025.1558906 (PMC12159057; doi:10.3389/fmicb.2025.1558906)
Supplement: Supplementary file 1 [file Data_Sheet_1.zip › Supplementary files/Table S1.xlsx]

## Sheet: Sheet1
Tree	Cluster	Host	Altitude	Circumference	Coordinate system
1	1	Pinus yunnanensis	2050	70	24.493294N	100.990632E
2	1	Pinus yunnanensis	2050	74	24.493272N	100.990392E
3	1	Pinus yunnanensis	2050	77	24.493282N	100.990346E
4	1	Pinus yunnanensis	2050	85	24.493257N	100.990337E
5	2	Pinus yunnanensis	2050	86	24.492818N	100.990147E
6	2	Pinus yunnanensis	2050	70	24.492806N	100.990064E
7	2	Pinus yunnanensis	2050	95	24.492665N	100.990076E
8	2	Pinus yunnanensis	2050	86	24.4928N	100.990089E
9	3	Pinus yunnanensis	2050	85	24.492303N	100.989837E
10	3	Pinus yunnanensis	2050	75	24.492051N	100.989721E
11	3	Pinus yunnanensis	2050	65	24.492251N	100.989778E
12	3	Pinus yunnanensis	2050	80	24.492178N	100.989796E
