# Supplementary material for: Impact of the soil layer on the soil microbial diversity and composition of Pinus yunnanensis at the Ailao Mountains subtropical forest
Source: Front Microbiol. 2025 May 29;16:1558906. doi: 10.3389/fmicb.2025.1558906 (PMC12159057; doi:10.3389/fmicb.2025.1558906)
Supplement: Supplementary file 1 [file Data_Sheet_1.zip › Supplementary files/Table S2.xlsx]

## Sheet: Sheet1
		F values	df	R2(%)	Pr(>F)
Bacteria	Soil layer	53.281	2	34.65	<0.001
	Season	8.3225	2	7.65	<0.001
	Soil layer×Season	7.733	4	7.9	<0.001
Fungi	Soil layer	5.8091	2	5.46	<0.001
	Season	2.5597	2	2.48	<0.001
	Soil layer×Season	0.9453	4	1.75	0.6274
