# Supplementary material for: Impact of the soil layer on the soil microbial diversity and composition of Pinus yunnanensis at the Ailao Mountains subtropical forest
Source: Front Microbiol. 2025 May 29;16:1558906. doi: 10.3389/fmicb.2025.1558906 (PMC12159057; doi:10.3389/fmicb.2025.1558906)
Supplement: Supplementary file 1 [file Data_Sheet_1.zip › Supplementary files/Table S3.xlsx]

## Sheet: Sheet1
		F values	df	R2(%)	Pr(>F)
2019Wet	Bacteria	4.97	2	13.28	<0.001
	Fungi	1.39	2	4.11	0.03596
2020Dry	Bacteria	49.16	2	60.2	<0.001
	Fungi	2.43	2	6.95	<0.001
2020Wet	Bacteria	59.98	2	64.86	<0.001
	Fungi	4.26	2	11.58	<0.001
