# Supplementary material for: Impact of the soil layer on the soil microbial diversity and composition of Pinus yunnanensis at the Ailao Mountains subtropical forest
Source: Front Microbiol. 2025 May 29;16:1558906. doi: 10.3389/fmicb.2025.1558906 (PMC12159057; doi:10.3389/fmicb.2025.1558906)
Supplement: Supplementary file 1 [file Data_Sheet_1.zip › Supplementary files/Table S4.xlsx]

## Sheet: Sheet1
		F values	df	R2(%)	Pr(>F)
HF	Bacteria	9.57	2	21.72	<0.001
	Fungi	1.9	2	5.22	<0.001
OS	Bacteria	13.42	2	29.88	<0.001
	Fungi	1.43	2	4.35	0.03497
OM	Bacteria	9.41	2	23	<0.001
	Fungi	1.3	2	3.97	0.0909
