# Supplementary material for: Impact of the soil layer on the soil microbial diversity and composition of Pinus yunnanensis at the Ailao Mountains subtropical forest
Source: Front Microbiol. 2025 May 29;16:1558906. doi: 10.3389/fmicb.2025.1558906 (PMC12159057; doi:10.3389/fmicb.2025.1558906)
Supplement: Supplementary file 1 [file Data_Sheet_1.zip › Supplementary files/Table S5.xlsx]

## Sheet: Sheet1
ASVs	Phylum	Class	Order	Family	Average abundance in HF (%)	Average abundance in OS (%)	Average abundance in OM (%)	Average abundance in all (%)
ASV_36	Actinobacteria	Actinobacteria	Actinomycetales	Mycobacteriaceae	0.227607	0.415871	0.460778	0.363954
ASV_42	Proteobacteria	Betaproteobacteria	Burkholderiales	Burkholderiaceae	0.559733	0.232827	0.173158	0.328901
ASV_28	Proteobacteria	Betaproteobacteria	Burkholderiales	Burkholderiaceae	0.415106	0.40532	0.466187	0.428466
ASV_2	Acidobacteria	Acidobacteria_Gp2	unidentified	unidentified	0.16714	2.22826	2.92706	1.72689
ASV_26	Acidobacteria	Acidobacteria_Gp2	unidentified	unidentified	0.226795	0.67379	0.532994	0.470475
ASV_7	Actinobacteria	Actinobacteria	Actinomycetales	Mycobacteriaceae	0.710659	0.950195	0.75199	0.801527
ASV_58	Verrucomicrobia	Spartobacteria	unidentified	unidentified	0.135809	0.338912	0.428727	0.296286
ASV_29	Proteobacteria	Alphaproteobacteria	Rhizobiales	Bradyrhizobiaceae	0.411774	0.450715	0.410152	0.423848
ASV_30	Acidobacteria	Acidobacteria_Gp1	unidentified	unidentified	0.345089	0.51207	0.425225	0.425038
ASV_23	Actinobacteria	Actinobacteria	Actinomycetales	unidentified	0.261133	0.622188	0.681282	0.513876
ASV_74	Proteobacteria	Betaproteobacteria	Burkholderiales	Burkholderiaceae	0.14991	0.257742	0.333105	0.244065
ASV_107	Actinobacteria	Actinobacteria	Actinomycetales	Mycobacteriaceae	0.166571	0.19386	0.198471	0.18572
ASV_4	Proteobacteria	Betaproteobacteria	Burkholderiales	Burkholderiaceae	3.06382	0.684784	0.439943	1.44523
ASV_16	Acidobacteria	Acidobacteria_Gp2	unidentified	unidentified	0.202412	0.897884	0.754162	0.605925
ASV_18	Proteobacteria	Betaproteobacteria	Burkholderiales	Burkholderiaceae	0.947044	0.399025	0.296487	0.559269
ASV_9	Proteobacteria	Alphaproteobacteria	Rhizobiales	unidentified	0.37386	0.893096	1.02294	0.751845
ASV_13	Proteobacteria	Betaproteobacteria	Burkholderiales	Burkholderiaceae	0.149178	0.768659	1.0804	0.650875
ASV_47	Acidobacteria	Acidobacteria_Gp1	unidentified	unidentified	0.197252	0.410906	0.358817	0.318646
ASV_6	Proteobacteria	Alphaproteobacteria	Rhizobiales	unidentified	0.995889	0.929049	0.81432	0.915521
ASV_1	Proteobacteria	Alphaproteobacteria	Rhizobiales	Bradyrhizobiaceae	2.28237	1.85584	1.9527	2.03772
ASV_83	Actinobacteria	Actinobacteria	Actinomycetales	unidentified	0.160841	0.231586	0.300034	0.228762
ASV_78	Acidobacteria	Acidobacteria_Gp1	unidentified	unidentified	0.20607	0.306993	0.2002	0.236822
ASV_81	Acidobacteria	Acidobacteria_Gp1	unidentified	unidentified	0.184045	0.261244	0.258318	0.23305
ASV_64	Actinobacteria	Actinobacteria	unidentified	unidentified	0.283686	0.245595	0.265012	0.265321
ASV_35	Acidobacteria	Acidobacteria_Gp3	unidentified	unidentified	0.484433	0.381027	0.257963	0.377708
ASV_17	Actinobacteria	Actinobacteria	Actinomycetales	unidentified	0.821679	0.560391	0.364181	0.58913
ASV_8	Acidobacteria	Acidobacteria_Gp2	unidentified	unidentified	1.56127	0.500544	0.332794	0.820646
ASV_14	Acidobacteria	Acidobacteria_Gp1	unidentified	unidentified	0.285393	0.817822	0.815517	0.62916
ASV_19	Proteobacteria	Alphaproteobacteria	Rhizobiales	unidentified	0.199121	0.620371	0.858385	0.548699
ASV_45	Acidobacteria	Acidobacteria_Gp1	unidentified	unidentified	0.18185	0.417644	0.354694	0.314057
ASV_67	Acidobacteria	Acidobacteria_Gp1	unidentified	unidentified	0.215904	0.340996	0.228572	0.260473
ASV_27	Acidobacteria	Acidobacteria_Gp1	unidentified	unidentified	0.291489	0.486446	0.544919	0.436555
ASV_3	Proteobacteria	Alphaproteobacteria	Rhizobiales	Bradyrhizobiaceae	1.63641	1.60421	1.70866	1.64937
ASV_31	Actinobacteria	Actinobacteria	Actinomycetales	unidentified	0.406004	0.425136	0.417201	0.415816

## Sheet: Sheet2
Actinobacteria
Proteobacteria
Proteobacteria
Acidobacteria
Acidobacteria
Actinobacteria
Verrucomicrobia
Proteobacteria
Acidobacteria
Actinobacteria
Proteobacteria
Actinobacteria
Proteobacteria
Acidobacteria
Proteobacteria
Proteobacteria
Proteobacteria
Acidobacteria
Proteobacteria
Proteobacteria
Actinobacteria
Acidobacteria
Acidobacteria
Actinobacteria
Acidobacteria
Actinobacteria
Acidobacteria
Acidobacteria
Proteobacteria
Acidobacteria
Acidobacteria
Acidobacteria
Proteobacteria
Actinobacteria
