# Supplementary material for: Impact of the soil layer on the soil microbial diversity and composition of Pinus yunnanensis at the Ailao Mountains subtropical forest
Source: Front Microbiol. 2025 May 29;16:1558906. doi: 10.3389/fmicb.2025.1558906 (PMC12159057; doi:10.3389/fmicb.2025.1558906)
Supplement: Supplementary file 1 [file Data_Sheet_1.zip › Supplementary files/Table S6.xlsx]

## Sheet: Sheet1
ASVs	Phylum	Class	Order	Family	Genus	Average abundance in HF (%)	Average abundance in OS (%)	Average abundance in OM (%)	Average abundance in all (%)
ASV_42	Basidiomycota	Agaricomycetes	Agaricales	Amanitaceae	Amanita	1.36025	0.667118	0.443049	0.794245
ASV_123	Ascomycota	Archaeorhizomycetes	Archaeorhizomycetales	Archaeorhizomycetaceae	Archaeorhizomyces	0.246054	0.264781	0.188014	0.232426
ASV_1	Basidiomycota	Geminibasidiomycetes	Geminibasidiales	Geminibasidiaceae	Geminibasidium	4.51906	9.68385	8.65994	7.79602
ASV_220	Ascomycota	Leotiomycetes	Helotiales	Myxotrichaceae	Oidiodendron	0.184136	0.0909133	0.0574164	0.106838
ASV_78	Ascomycota	Eurotiomycetes	Chaetothyriales	Herpotrichiellaceae	Cladophialophora	0.925928	0.15846	0.106417	0.367682
ASV_5	Basidiomycota	Agaricomycetes	Russulales	Russulaceae	unidentified	4.86804	3.68588	2.11572	3.48786
ASV_177	Ascomycota	Eurotiomycetes	Chaetothyriales	Herpotrichiellaceae	unidentified	0.085384	0.21991	0.101264	0.138621
ASV_90	Ascomycota	Leotiomycetes	Helotiales	Myxotrichaceae	Oidiodendron	0.731801	0.230962	0.0813526	0.327115
ASV_58	Ascomycota	Archaeorhizomycetes	Archaeorhizomycetales	Archaeorhizomycetaceae	Archaeorhizomyces	0.707257	0.576115	0.411581	0.557517
ASV_136	Ascomycota	Sordariomycetes	Hypocreales	Hypocreaceae	Trichoderma	0.474284	0.102416	0.0832127	0.205892
ASV_49	Ascomycota	Sordariomycetes	Hypocreales	Hypocreaceae	Trichoderma	1.93968	0.129387	0.108033	0.658307
ASV_61	Ascomycota	Leotiomycetes	Helotiales	Myxotrichaceae	Oidiodendron	0.133287	0.611735	0.794073	0.533645
ASV_64	Basidiomycota	Agaricomycetes	Sebacinales	Sebacinaceae	Sebacina	0.401154	0.77455	0.362824	0.520144
ASV_52	Ascomycota	Sordariomycetes	Sordariales	Lasiosphaeriaceae	unidentified	1.00934	0.55479	0.38862	0.631443
ASV_30	Basidiomycota	Agaricomycetes	Thelephorales	Thelephoraceae	Tomentella	3.32247	0.151853	0.0829992	1.06724
ASV_54	Ascomycota	Archaeorhizomycetes	Archaeorhizomycetales	Archaeorhizomycetaceae	Archaeorhizomyces	0.807231	0.576115	0.401976	0.583785
ASV_23	Basidiomycota	Tremellomycetes	Tremellales	Trimorphomycetaceae	Saitozyma	1.70599	1.62989	1.11643	1.47314
ASV_4	Basidiomycota	Agaricomycetes	Russulales	Russulaceae	Lactifluus	1.20192	4.87538	5.41148	3.97416
ASV_229	Ascomycota	Eurotiomycetes	Chaetothyriales	Herpotrichiellaceae	Cladophialophora	0.135658	0.090643	0.0770533	0.0992353
ASV_27	Ascomycota	Eurotiomycetes	Eurotiales	Aspergillaceae	Penicillium	3.22555	0.420148	0.214206	1.17945
ASV_122	Basidiomycota	Tremellomycetes	Tremellales	Trimorphomycetaceae	Saitozyma	0.375783	0.234987	0.110777	0.233331
ASV_92	Ascomycota	Leotiomycetes	Helotiales	Myxotrichaceae	Oidiodendron	0.304558	0.366326	0.29129	0.321823
ASV_59	Ascomycota	Sordariomycetes	Hypocreales	Hypocreaceae	Trichoderma	0.277786	0.432191	0.88006	0.542834
ASV_3	Basidiomycota	Agaricomycetes	Russulales	Russulaceae	Lactifluus	1.18053	4.87865	5.44916	3.98215
