# Supplementary material for: Impact of the soil layer on the soil microbial diversity and composition of Pinus yunnanensis at the Ailao Mountains subtropical forest
Source: Front Microbiol. 2025 May 29;16:1558906. doi: 10.3389/fmicb.2025.1558906 (PMC12159057; doi:10.3389/fmicb.2025.1558906)
Supplement: Supplementary file 1 [file Data_Sheet_1.zip › Supplementary files/Table S7.xlsx]

## Sheet: Sheet1
ASVs	Phylum	Class	Order	Family	Average abundance in 2020Dry (%)	Average abundance in 2019Wet (%)	Average abundance in 2020Wet (%)	Average abundance in all (%)
ASV_147	Acidobacteria	Acidobacteria_Gp1	unidentified	unidentified	0.142377	0.137817	0.166387	0.14886
ASV_22	Acidobacteria	Acidobacteria_Gp2	unidentified	unidentified	0.55359	0.453164	0.543822	0.516859
ASV_42	Proteobacteria	Betaproteobacteria	Burkholderiales	Burkholderiaceae	0.434705	0.283722	0.268275	0.328901
ASV_36	Actinobacteria	Actinobacteria	Actinomycetales	Mycobacteriaceae	0.516328	0.299341	0.276193	0.363954
ASV_32	Acidobacteria	Acidobacteria_Gp2	unidentified	unidentified	0.429499	0.289273	0.45368	0.390817
ASV_145	Acidobacteria	Acidobacteria_Gp1	unidentified	unidentified	0.139237	0.160363	0.14526	0.148286
ASV_28	Proteobacteria	Betaproteobacteria	Burkholderiales	Burkholderiaceae	0.615506	0.335054	0.334839	0.428466
ASV_2	Acidobacteria	Acidobacteria_Gp2	unidentified	unidentified	2.45983	0.931154	1.78968	1.72689
ASV_26	Acidobacteria	Acidobacteria_Gp2	unidentified	unidentified	0.281614	0.599113	0.530699	0.470475
ASV_140	Proteobacteria	Alphaproteobacteria	Rhizobiales	unidentified	0.142248	0.184028	0.124607	0.150294
ASV_10	Acidobacteria	Acidobacteria_Gp2	unidentified	unidentified	0.991393	0.282044	0.68392	0.652452
ASV_7	Actinobacteria	Actinobacteria	Actinomycetales	Mycobacteriaceae	1.07943	0.696268	0.628888	0.801527
ASV_58	Verrucomicrobia	Spartobacteria	unidentified	unidentified	0.24276	0.364011	0.282087	0.296286
ASV_29	Proteobacteria	Alphaproteobacteria	Rhizobiales	Bradyrhizobiaceae	0.532937	0.326147	0.41246	0.423848
ASV_52	Acidobacteria	Acidobacteria_Gp2	unidentified	unidentified	0.322189	0.248354	0.31737	0.295971
ASV_60	Proteobacteria	unidentified	unidentified	unidentified	0.408243	0.143625	0.30046	0.28411
ASV_30	Acidobacteria	Acidobacteria_Gp1	unidentified	unidentified	0.398089	0.482465	0.394561	0.425038
ASV_54	Actinobacteria	Actinobacteria	Actinomycetales	unidentified	0.284152	0.256615	0.345208	0.295325
ASV_23	Actinobacteria	Actinobacteria	Actinomycetales	unidentified	0.721956	0.387031	0.43264	0.513876
ASV_112	Proteobacteria	Alphaproteobacteria	Rhizobiales	unidentified	0.184889	0.183383	0.158986	0.175752
ASV_96	Acidobacteria	Acidobacteria_Gp2	unidentified	unidentified	0.160191	0.244137	0.235359	0.213229
ASV_74	Proteobacteria	Betaproteobacteria	Burkholderiales	Burkholderiaceae	0.27929	0.222107	0.230799	0.244065
ASV_63	Proteobacteria	Betaproteobacteria	Burkholderiales	Burkholderiaceae	0.315261	0.266038	0.232348	0.271216
ASV_107	Actinobacteria	Actinobacteria	Actinomycetales	Mycobacteriaceae	0.256228	0.169571	0.131362	0.18572
ASV_65	Acidobacteria	Acidobacteria_Gp1	unidentified	unidentified	0.240824	0.292715	0.265048	0.266196
ASV_4	Proteobacteria	Betaproteobacteria	Burkholderiales	Burkholderiaceae	1.87595	1.22951	1.23024	1.44523
ASV_16	Acidobacteria	Acidobacteria_Gp2	unidentified	unidentified	0.491845	0.624499	0.701432	0.605925
ASV_18	Proteobacteria	Betaproteobacteria	Burkholderiales	Burkholderiaceae	0.68848	0.509487	0.479841	0.559269
ASV_113	Acidobacteria	unidentified	unidentified	unidentified	0.1444	0.232993	0.159847	0.17908
ASV_9	Proteobacteria	Alphaproteobacteria	Rhizobiales	unidentified	0.822037	0.666666	0.766833	0.751845
ASV_46	Actinobacteria	Actinobacteria	Actinomycetales	unidentified	0.329761	0.268146	0.353254	0.317054
ASV_73	Acidobacteria	Acidobacteria_Gp1	unidentified	unidentified	0.248182	0.241556	0.251753	0.247163
ASV_13	Proteobacteria	Betaproteobacteria	Burkholderiales	Burkholderiaceae	0.678842	0.686243	0.587538	0.650875
ASV_118	Acidobacteria	Acidobacteria_Gp1	unidentified	unidentified	0.214921	0.171077	0.124908	0.170302
ASV_59	Proteobacteria	Alphaproteobacteria	Rhizobiales	unidentified	0.307215	0.272578	0.28269	0.287494
ASV_55	Proteobacteria	Alphaproteobacteria	Rhodospirillales	unidentified	0.366765	0.216729	0.299556	0.29435
ASV_47	Acidobacteria	Acidobacteria_Gp1	unidentified	unidentified	0.221376	0.398261	0.336302	0.318646
ASV_6	Proteobacteria	Alphaproteobacteria	Rhizobiales	unidentified	1.04991	0.854179	0.842475	0.915521
ASV_101	Actinobacteria	Actinobacteria	Actinomycetales	Mycobacteriaceae	0.231659	0.185276	0.177617	0.198184
ASV_123	Actinobacteria	Actinobacteria	Solirubrobacterales	unidentified	0.191127	0.157222	0.145475	0.164608
ASV_1	Proteobacteria	Alphaproteobacteria	Rhizobiales	Bradyrhizobiaceae	2.14603	1.85727	2.10985	2.03772
ASV_83	Actinobacteria	Actinobacteria	Actinomycetales	unidentified	0.274299	0.178219	0.233767	0.228762
ASV_78	Acidobacteria	Acidobacteria_Gp1	unidentified	unidentified	0.201712	0.310098	0.198657	0.236822
ASV_81	Acidobacteria	Acidobacteria_Gp1	unidentified	unidentified	0.184157	0.3286	0.186394	0.23305
ASV_25	Proteobacteria	Betaproteobacteria	unidentified	unidentified	0.658017	0.276408	0.533883	0.489436
ASV_141	Acidobacteria	Acidobacteria_Gp3	unidentified	unidentified	0.169958	0.143453	0.135622	0.149678
ASV_70	Acidobacteria	Acidobacteria_Gp2	unidentified	unidentified	0.297491	0.195129	0.273998	0.255539
ASV_33	Acidobacteria	Acidobacteria_Gp1	unidentified	unidentified	0.594681	0.185491	0.357041	0.379071
ASV_130	Verrucomicrobia	Subdivision3	unidentified	unidentified	0.144271	0.175078	0.16032	0.15989
ASV_50	Acidobacteria	Acidobacteria_Gp1	unidentified	unidentified	0.314702	0.300847	0.28596	0.300503
ASV_57	Acidobacteria	unidentified	unidentified	unidentified	0.410696	0.155673	0.297276	0.287882
ASV_85	Actinobacteria	Actinobacteria	Actinomycetales	Mycobacteriaceae	0.335183	0.161697	0.176455	0.224445
ASV_93	Acidobacteria	Acidobacteria_Gp1	unidentified	unidentified	0.144443	0.239318	0.260057	0.214606
ASV_61	Proteobacteria	Alphaproteobacteria	Rhizobiales	unidentified	0.32335	0.204982	0.316294	0.281542
ASV_64	Actinobacteria	Actinobacteria	unidentified	unidentified	0.341336	0.270341	0.184286	0.265321
ASV_35	Acidobacteria	Acidobacteria_Gp3	unidentified	unidentified	0.310098	0.381093	0.441934	0.377708
ASV_17	Actinobacteria	Actinobacteria	Actinomycetales	unidentified	0.65479	0.573038	0.539563	0.58913
ASV_8	Acidobacteria	Acidobacteria_Gp2	unidentified	unidentified	0.567789	0.798501	1.09565	0.820646
ASV_20	Acidobacteria	Acidobacteria_Gp2	unidentified	unidentified	0.496966	0.416203	0.732842	0.54867
ASV_108	Proteobacteria	Alphaproteobacteria	Rhizobiales	Roseiarcaceae	0.167376	0.216643	0.173658	0.185892
ASV_97	Acidobacteria	Acidobacteria_Gp1	unidentified	unidentified	0.177617	0.228604	0.205197	0.203806
ASV_14	Acidobacteria	Acidobacteria_Gp1	unidentified	unidentified	0.769673	0.538315	0.579492	0.62916
ASV_19	Proteobacteria	Alphaproteobacteria	Rhizobiales	unidentified	0.721396	0.455918	0.468783	0.548699
ASV_45	Acidobacteria	Acidobacteria_Gp1	unidentified	unidentified	0.289574	0.360483	0.292113	0.314057
ASV_110	Acidobacteria	Acidobacteria_Gp2	unidentified	unidentified	0.134202	0.172454	0.255238	0.187298
ASV_27	Acidobacteria	Acidobacteria_Gp1	unidentified	unidentified	0.506561	0.444042	0.359063	0.436555
ASV_67	Acidobacteria	Acidobacteria_Gp1	unidentified	unidentified	0.216944	0.296803	0.267673	0.260473
ASV_12	Acidobacteria	Acidobacteria_Gp2	unidentified	unidentified	0.702679	0.490942	0.759432	0.651018
ASV_106	Acidobacteria	Acidobacteria_Gp3	unidentified	unidentified	0.178563	0.192461	0.196549	0.189191
ASV_114	Proteobacteria	Alphaproteobacteria	Rhodospirillales	Acetobacteraceae	0.18932	0.146379	0.195301	0.177
ASV_84	Actinobacteria	Actinobacteria	Actinomycetales	unidentified	0.229938	0.193881	0.250333	0.224717
ASV_168	Acidobacteria	Acidobacteria_Gp1	unidentified	unidentified	0.141431	0.136827	0.115399	0.131219
ASV_117	Acidobacteria	Acidobacteria_Gp1	unidentified	unidentified	0.156577	0.193494	0.172583	0.174218
ASV_3	Proteobacteria	Alphaproteobacteria	Rhizobiales	Bradyrhizobiaceae	1.91239	1.51538	1.52033	1.64937
ASV_31	Actinobacteria	Actinobacteria	Actinomycetales	unidentified	0.481304	0.4261	0.340045	0.415816
