# Supplementary material for: Impact of the soil layer on the soil microbial diversity and composition of Pinus yunnanensis at the Ailao Mountains subtropical forest
Source: Front Microbiol. 2025 May 29;16:1558906. doi: 10.3389/fmicb.2025.1558906 (PMC12159057; doi:10.3389/fmicb.2025.1558906)
Supplement: Supplementary file 1 [file Data_Sheet_1.zip › Supplementary files/Table S8.xlsx]

## Sheet: Sheet1
ASVs	Phylum	Class	Order	Family	Genus	Average abundance in 2020Dry (%)	Average abundance in 2019Wet (%)	Average abundance in 2020Wet (%)	Average abundance in all (%)
ASV_123	Ascomycota	Archaeorhizomycetes	Archaeorhizomycetales	Archaeorhizomycetaceae	Archaeorhizomyces	0.177988	0.103911	0.376714	0.232426
ASV_152	Ascomycota	Sordariomycetes	Hypocreales	Clavicipitaceae	Metapochonia	0.151775	0.270471	0.145817	0.182212
ASV_1	Basidiomycota	Geminibasidiomycetes	Geminibasidiales	Geminibasidiaceae	Geminibasidium	6.77492	9.60666	7.41606	7.79602
ASV_144	Basidiomycota	Geminibasidiomycetes	Geminibasidiales	Geminibasidiaceae	Geminibasidium	0.221606	0.179592	0.175365	0.192625
ASV_78	Ascomycota	Eurotiomycetes	Chaetothyriales	Herpotrichiellaceae	Cladophialophora	0.247758	0.622848	0.291973	0.367682
ASV_177	Ascomycota	Eurotiomycetes	Chaetothyriales	Herpotrichiellaceae	unidentified	0.123145	0.175454	0.125996	0.138621
ASV_90	Ascomycota	Leotiomycetes	Helotiales	Myxotrichaceae	Oidiodendron	0.316304	0.409728	0.276704	0.327115
ASV_141	Ascomycota	Leotiomycetes	Helotiales	Myxotrichaceae	Oidiodendron	0.341722	0.133882	0.113639	0.198609
ASV_133	Mucoromycota	Umbelopsidomycetes	Umbelopsidales	Umbelopsidaceae	Umbelopsis	0.105618	0.223755	0.292962	0.208692
ASV_136	Ascomycota	Sordariomycetes	Hypocreales	Hypocreaceae	Trichoderma	0.0982161	0.260764	0.265309	0.205892
ASV_119	Ascomycota	Sordariomycetes	Chaetosphaeriales	Chaetosphaeriaceae	unidentified	0.259014	0.190265	0.26005	0.240475
ASV_58	Ascomycota	Archaeorhizomycetes	Archaeorhizomycetales	Archaeorhizomycetaceae	Archaeorhizomyces	0.409076	0.185586	0.966682	0.557517
ASV_162	Ascomycota	Eurotiomycetes	Eurotiales	Aspergillaceae	Penicillium	0.247727	0.0918843	0.13855	0.163706
ASV_49	Ascomycota	Sordariomycetes	Hypocreales	Hypocreaceae	Trichoderma	0.36454	0.422799	1.10207	0.658307
ASV_135	Ascomycota	Leotiomycetes	Helotiales	Myxotrichaceae	Oidiodendron	0.251398	0.197922	0.174856	0.207851
ASV_61	Ascomycota	Leotiomycetes	Helotiales	Myxotrichaceae	Oidiodendron	0.667019	0.253416	0.615246	0.533645
ASV_64	Basidiomycota	Agaricomycetes	Sebacinales	Sebacinaceae	Sebacina	0.458964	0.501999	0.589968	0.520144
ASV_52	Ascomycota	Sordariomycetes	Sordariales	Lasiosphaeriaceae	unidentified	0.361421	0.742576	0.7998	0.631443
ASV_30	Basidiomycota	Agaricomycetes	Thelephorales	Thelephoraceae	Tomentella	1.92939	0.448902	0.722354	1.06724
ASV_54	Ascomycota	Archaeorhizomycetes	Archaeorhizomycetales	Archaeorhizomycetaceae	Archaeorhizomyces	0.521974	0.207049	0.91638	0.583785
ASV_23	Basidiomycota	Tremellomycetes	Tremellales	Trimorphomycetaceae	Saitozyma	1.53699	0.783298	1.91852	1.47314
ASV_166	Ascomycota	Leotiomycetes	Helotiales	Myxotrichaceae	Oidiodendron	0.235951	0.0551073	0.16691	0.160161
ASV_96	Ascomycota	Eurotiomycetes	Eurotiales	Aspergillaceae	Penicillium	0.127396	0.557145	0.281482	0.303743
ASV_207	Ascomycota	Sordariomycetes	Chaetosphaeriales	Chaetosphaeriaceae	unidentified	0.0991337	0.0855421	0.151132	0.114972
ASV_108	Ascomycota	Pezizomycetes	Pezizales	Pyronemataceae	unidentified	0.275256	0.170079	0.357911	0.277422
ASV_190	Ascomycota	Eurotiomycetes	Chaetothyriales	Herpotrichiellaceae	Cladophialophora	0.120147	0.150433	0.123479	0.129741
ASV_149	Ascomycota	Sordariomycetes	Chaetosphaeriales	Chaetosphaeriaceae	unidentified	0.203253	0.0731284	0.253574	0.186375
ASV_27	Ascomycota	Eurotiomycetes	Eurotiales	Aspergillaceae	Penicillium	0.451715	1.52255	1.60133	1.17945
ASV_122	Basidiomycota	Tremellomycetes	Tremellales	Trimorphomycetaceae	Saitozyma	0.268496	0.125916	0.279362	0.233331
ASV_92	Ascomycota	Leotiomycetes	Helotiales	Myxotrichaceae	Oidiodendron	0.546903	0.302646	0.127777	0.321823
ASV_185	Ascomycota	Leotiomycetes	Helotiales	unidentified	unidentified	0.172574	0.0879784	0.129445	0.133041
ASV_59	Ascomycota	Sordariomycetes	Hypocreales	Hypocreaceae	Trichoderma	0.184442	0.348781	1.01602	0.542834
ASV_55	Ascomycota	Pezizomycetes	Pezizales	Pezizaceae	Peziza	0.443609	0.27252	0.91556	0.574223
